# Supplementary material for: Fish Health Management Practices and Disease Occurrence in Pond and Cage Aquaculture Systems in the Pwani, Dar es Salaam, and Mwanza Regions, Tanzania
Source: Vet Med Int. 2026 Jul 17;2026:6596164. doi: 10.1155/vmi/6596164 (PMC13377208; doi:10.1155/vmi/6596164)
Supplement: Supplementary file 1 — Supporting Information 1 Main variables from questionnaire: Supporting Table 1.xlsx. [file VMI-2026-6596164-s001.xlsx]

## Sheet: Questionnaire overview
Q#	Variable (from sheet)	Question (cleaned)	Response coding	Units/notes
1	Region (0=Pwani, 1=Dar es salaam, 2=Mwanza)	Region	0=Pwani, 1=Dar es salaam, 2=Mwanza
2	District(1=Bagamoyo, 2=Kibaha, 3=Temeke, 4=Ilala, 5=Kinondoni, 6=Ubungo, 7=Kigamboni, 8=Nyamagana, 9=Ilemela, 10=Sengerema, 11=Magu, 12=Misungwi)	District	1=Bagamoyo, 2=Kibaha, 3=Temeke, 4=Ilala, 5=Kinondoni, 6=Ubungo, 7=Kigamboni, 8=Nyamagana, 9=Ilemela, 10=Sengerema, 11=Magu, 12=Misungwi
3	Farm owners(1= Government Company, 2=Private company, 3=Individual farm, 4=Group/ association farm, 5=Other(specify)	Farm owners	1= Government Company, 2=Private company, 3=Individual farm, 4=Group/ association farm, 5=Other(specify)	specify
4	Title of respondent (1=Farm owner, 2=Farm Manager, 3=Farm attendant)	Title of respondent	1=Farm owner, 2=Farm Manager,3=Farm attendant
5	Age(yrs) (1=<20-25, 2=26-30, 3=31-35, 4=36-40, 5=41-45,6=46-50,7=50+)	Age	1=<20-25, 2=26-30, 3=31-35, 4=36-40, 5=41-45,6=46-50,7=50+	yrs
6	Gender(0=Male, 1=Female)	Gender	0=Male, 1=Female
7	Education level of respondent(0<primary school, 1=Primary school , 2=secondary school, 3=advanced secondary school, 4=Diploma,5=University)	Education level of respondent	0<primary school, 1=Primary school , 2=secondary school, 3=advanced secondary school, 4=Diploma,5=University
8	Occupation of farm owner (0=Aquaculture, 1=Crop farming, 2=Livestock keeping, 3=Business,4=Employee, 5=Others(specify)	Occupation of farm owner	0=Aquaculture, 1=Crop farming, 2=Livestock keeping, 3=Business,4=Employee, 5=Others(specify)	specify
10	Education level of the farm owner(0<primary school, 1=Primary school , 2=secondary school, 3=advanced secondary school, 4=Diploma, 5=University)	Education level of the farm owner	0<primary school, 1=Primary school , 2=secondary school, 3=advanced secondary school, 4=Diploma, 5=University
11	Relationship between respondent and the Owner(0=Employee, 1=Relative, 2=son & daughter, 3=spause, 4=owner, 5=Others(specify)	Relationship between respondent and the Owner	0=Employee, 1=Relative, 2=son & daughter, 3=spause, 4=owner, 5=Others(specify)	specify
12	Education level of the person responsible for day to day management decisions (0<primary school, 1=Primary school , 2=secondary school, 3=advanced secondary school, 4=Diploma, 5=University)	Education level of the person responsible for day to day management decisions	0<primary school, 1=Primary school , 2=secondary school, 3=advanced secondary school, 4=Diploma, 5=University
13	Duration of fish farm interprice in operational experience (years)(0= ≤1.9, 1=-2-3 yrs,2= 4-5,3=6-7, 4= 8-9, 5≥10yrs)	Duration of fish farm interprice in operational experience	0= ≤1.9, 1=-2-3, 2= 4-5, 3=6-7, 4= 8-9, 5= ≥10yrs	years
14	Fish production activities(0=Hatchery only, 1=Growout only, 2=Both hatchery and growout, 3= Recreation, 4=Others (specify)	Fish production activities	0=Hatchery only, 1=Growout only, 2=Both hatchery and growout, 3= Recreation, 4=Others (specify)	specify
	Type of Culture systems(1=Pond based, 2=Cage)	Type of culture system	1 = Pond-based, 2=Cage
15	Type of culture facilities used in the farm(0 = Earthen pond, 1 = Concrete pond, 2 = Liner Pond, 3 = Cage, 4 = Tank, 5 = concret and tanks, 6 = 0 and 1, 7 = 3 and 2)	Culture facilities used in the farm	0 = Earthen pond, 1 = Concrete pond, 2 = Liner Pond, 3 = Cage, 4 = Tank, 5 = concret and tanks, 6 = 0 and 1, 7 = 3 and 2
16	Number of culture facilities used	Number of ponds/cages	Number of pond/tanks/cages(0=1, 1= 2-4, 2= 5-7, 3=8-10, 4=10-20, 5=21-40, 6=>40
17	Size of each pond/tanks /cages (in m2/m3)(1=10-20m3, 2=21-30, 3=31-40, 4=41-50, 5=51+m3,6=100-200m2,7=201-300m2 8=301-400m2,9=401+m2)	Size of each pond/tanks /cages	1=10-20m3, 2=21-30, 3=31-40, 4=41-50, 5=51+m3,6=100-200m2,7=201-300m2 8=301-400m2,9=401+m2	in m2/m3
18	Type of fish species are cultured in the farm (0=Tilapia mixed, 1=Tilapia monosex, 2=Catifish, 3=Both tilapia and catfish, 4=Milk fish, 5=Pompano, 6=Shrimps, 7=Onarmental fish)	Type of fish species are cultured in the farm	0=Tilapia mixed, 1=Tilapia monosex, 2=Catifish, 3=Both tilapia and catfish, 4=Milk fish, 5=Pompano, 6=Shrimps, 7=Onarmental fish
19	Source of fingerlings (0 = Private hatcheries, 1 = Government hatcheries, 2 = Her/his owen hatchary, 3 = Neighbers farm, 4 = Wild, 5 = Imported from other country)	Source of fingerlings	0 = Private hatcheries, 1 = Government hatcheries, 2 = Her/his owen hatchary, 3 = Neighbers farm, 4 = Wild, 5 = Imported from other country
20	Stocking density per pond/tank/cage (0=<5fish/m2, 1<8fish/m2, 2<10fish/m2, 3= >10fish/m2, 4= ≤ 100 fish/m3, 5= 150-300fish/m3, 6= 300-500fish/m3 )	Stocking density per pond/tank/cage	0=<5fish/m2, 1<8fish/m2, 2<10fish/m2, 3= >10fish/m2, 4= ≤ 100 fish/m3, 5= 150-300fish/m3, 6= 300-500fish/m3
21	Integrated with crop farming (1 = Yes, 0 = No)	Integrated with crop farming	1 = Yes, 0 = No
22	Types of crops intergrated(0=Vegetables, 1=Rice, 3=Surgacane, 4= Banana, 5=Never intergrated, 5= Others (specify )	Types of crops intergrated	0=Vegetables, 1=Rice, 3=Surgacane, 4= Banana, 5=Never intergrated, 5= Others (specify )	specify
23	Use of fertilizers to crop intergrated (1 = Yes, 0 = No)	Use of fertilizers to crop intergrated	1 = Yes, 0 = No
24	Fertilization to your crorequences of crops (per year) (0=Never, 1= Once, 2=Twice, 3=>twice)	Fertilization to your crorequences of crops	0=Never, 1= Once, 2=Twice, 3=>twice	per year
25	Duration of culturing of fish (month) (0= ≤2, 1=3mnths, 2=4months, 3=five months, 4=six months, 5=>six months 6=Both 0,1,2,3,4,5	Duration of culturing of fish		month
26	Water source used in the pond/tank/cage (0 = River, 1 = Lake, 2 = Borehole, 3 = Spring, 4 = Ocean, 5 = Municipal tape water, 6 = swamp, 7=Others(specify)	Water source used in the pond/tank/cage	0 = River, 1 = Lake, 2 = Borehole, 3 = Spring, 4 = Ocean, 5 = Municipal tape water, 6 = Swamp, 7=Others(specify	specify
27	Frequence of water exchange in the pond/tank/cage (0 = Once per year, 1 = Once per month, 2 = Twice per month,3 = Once after every two month, 4 = Never change)	Frequence of water exchange in the pond/tank/cage	0 = Once per year, 1 = Once per month, 2 = Twice per month,3 = Once after every two month, 4 = Never change
28	Circumstances forces farmers to change water in the pond (0 = Long stay, 1 = Smelling, 2 = Too greenish (dark green), 3 = Experience oxygen deficiency, 4 = Experience fish death, 5 = Both, 6 = Never change 7=Others (specify)	Circumstances forces farmers to change water in the pond	0 = Long stay, 1 = Smelling, 2 = Too greenish (dark green), 3 = Experience oxygen deficiency, 4 = Experience fish death, 5 = Both, 6 = Never change 7=Others (specify)	dark green | specify
29	On farm water quality test kit(1 = Yes, 0 = No)	On farm water quality test kit	1 = Yes, 0 = No
30	Action taken to the pond/tank/cage after harvesting (0 = Restock another,1= Clean net/cage, repair and restock, 2=Nothing and restock, 3=Never harvested, 4=Others(specify)	Action taken to the pond/tank/cage after harvesting	0 = Restock another, 1= Clean net/cage, repair and restock, 2=Nothing and restock, 3=Never havested,4=Others(specify)	Treat the pond | specify
31	Pond treatement before stocking (0 = Sun drying only, 1 = Liming only, 2 = Sundrying and liming, 3 = Never treated, 4 = Disinfect)	Pond treatement before stocking	0 = Sun drying only, 1 = Liming only, 2 = Sundrying and liming, 3 = Never treated, 4 = Disinfect
32	Fertilization pond/tank/cage before stocking (1 = Yes, 0 = No)	Fertilization pond/tank/cage before stocking	1 = Yes, 0 = No
33	Water shortage (1 = Yes, 0 = No)	Water shortage	1 = Yes, 0 = No
34	Type of Feeds applied (0=Commercial imported pelletes, 1=Locally home made pelletes, 2=Both imported and local, 3= No feeding, 4=Others(specify)	Feeds applied	(0=Commercial imported pelletes, 1=Locally home made pelletes, 2=Both imported and local, 3= No feeding, 4=Others(specify)	Left overs of food, peels of potatoes | specify
35	Source of feed (0=Egypt, 1=Vetnam, 2=Zambia, 3= Kenya, 4=Egyty and Vetnam, 5=others(specify)	Source of feed	0=Egypt, 1=Vetnam, 2=Zambia, 3= Kenya, 4=Egyty and Vetnam, 5=others(specify)	Made in Tanzania| specify
36	Frequency of feeding per day (0 = One, 1 = two, 2 = three, 3 = >three, 4 = Never feed, 5 = Once per week, 6 = twice per month)	Frequency of feeding per day	0 = One, 1 = two, 2 = three, 3 = >three, 4 = Never feed, 5 = Once per week, 6 = twice per month
37	Types of fertilizers do you use (0= Oganic manure, 1=industrial fertilizers, 3= Both 0 and 1, 4= never fertilize, 5=Others(Specify)	Types of fertilizers do you use	0= Oganic manure, 1=industrial fertilizers, 3= Both 0 and 1, 4= never fertilize
38	Frequence of fertilization per year (0=0nce, 1=Twice, 2= >3 times, 3=Never fertilize)	Frequence of fertilization	0=0nce, 1=Twice, 2= >three times, 3=Never fertilize
39	Form of manure used (0=Dry, 1=Wet, 2= Both wet and Dry, 3=Never apply manure)	Form of manure used	0=Dry, 1=Wet, 2= Both wet and Dry, 3=Never apply manure
40	If Integrated with animals (1=Yes, 0=No)	If Integrated with animals	1=Yes, 0=No	Poultly
41	Understanding if fish can get sick with diseases (1 = Yes, 0= No)	Understanding if fish can get sick with diseases	1 = Yes, 0= No
42	Signs of understaning if fish are sick (0=Response to feeding, 1=Fish Movement, 2= Both 0 &1,3=Change in fish Color, 4= Both 0,1,and 3, 4= Routine sampling and Observing weight, 5=Don’t know, 6=Others(specify)	Signs of understaning if fish are sick	0=Response to feeding, 1=Fish Movement, 2= Both 0 &1,3=Change in fish Color, 4= Both 0,1,and 3, 4= Routine sampling and Observing weight, 5=Don’t know, 6=Others(specify)	Presence of clinical signs like ulcers, white patches, skin darkening, fin rots| specify
43	Any occurrence of diseases in fish farm (0 = Yes, 1 = No)	Occurrence of diseases in fish farm	0 = Yes, 1 = No
44	Understanding the disease observed (1=Yes, 0=No)	Understanding the disease observed	1=Yes, 0=No
45	Signs/symptoms observed on your sick fish (1=Skin Ulcers 2= Erratic swimming 3= Fin/ tail rot 4= Scale erosion, 5= Protruding eyes 6= Dark coloration 7= Stunted growth, 8= White patches 9= cotton wool-like, 10= Blindness 11= Distended abdomen, 12= Loss of appetite 13= Others( specify)	Signs/symptoms of the diseased fish	1=Skin Ulcers 2= Erratic swimming 3= Fin/ tail rot 4= Scale erosion, 5= Protruding eyes 6= Dark coloration 7= Stunted growth, 8= White patches 9= cotton wool-like, 10= Blindness 11= Distended abdomen, 12= Loss of appetite, 13= Others( specify)
46	Measures to sick fish (0=Remove all fish and Change water, 1 = treated with antibiotics, 2=treated with salt, 3=seek advice from aquaculture specialist and veterinarians, 4= Do nothing, 5=others ( use formalin to remove parasite, Potassium permanganate, Copper sulphate, use malachite green)	Measures to sick fish	0=Remove all fish and Change water, 1 = treated with antibiotics, 2=treated with salt, 3=seek advice from aquaculture specialist and veterinarians, 4= Do nothing, 5=others(specify)	Use formalin to remove parasites. Potassium permanganate, Copper sulphate, use malachite green| specify
47	Any report of mortality in fish farm (0 = Yes, 1 = No)	Report of mortality in fish farm	0 = Yes, 1 = No
48	Months when encountered mortality (0=January -April, 1=May- August, 2=September- December, 3= Both 1&3, 4 = Any time)	Months of mortality occurences	0=January -April, 1=May- August, 2=September- December, 3= Both 1&3, 4 = Any time
49	Number of fish died (mortality rate)(%) (0=1-10%, 1=11-20%, 2=21-30% , 3=31-40%, 4=41-50%, 5=51-60%, 6=61-70%, 7=71-80%, 8=81%- above)	Number of fish died	0=1-10%, 1=11-20%, 2=21-30% , 3=31-40%, 4=41-50%, 5=51-60%, 6=61-70%, 7=71-80%, 8=81%- above	mortality rate | %
50	Disposal of dead fish and other on farm waste from fish slaughering (0=remove and burry them, 1=Remove and throw in dust bin, 2=Never removed, 3=Sterize and process them in feed, 4=throw in the bush, 5= throw in water (lake, river, ocean), 6=Others(give to dogs)	Disposal of dead fish and other on farm waste from fish slaughering	0=remove and burry them, 1=Remove and throw in dust bin, 2=Never removed, 3=Sterize and process them in feed, 4= Throw in the bush, 5= throw in water (lake, river, ocean), 6=Others(give dogs)	lake, river, ocean | give dogs
51	Use of antimicrobial drugs/ theraputical medicine to treat the sick fish (0=Yes, 1=No)	Use of antbiotics to treat the sick fish	0=Yes, 1=No
52	If YES specify the commonly used antibiotics	If YES specify	To mention the antibiotic used	Oxytetracycline, Penicillin, Ammoxillin, Sodium chloride, Potassium permanganente etc
53	Sharing of fishing nets/ equipments with other fish farmers (1=Yes, 0=No)	Sharing of fishing nets/ equipments with other fish farmers	1=Yes, 0=No
54	Use of the same fishing/eqipments net between ponds/Cage/tank (1=Yes, 0=No)	Use of the same fishing/eqipments net between ponds/Cage/tank	1=Yes, 0=No
55	Actions taken to nets/eqipments after harvesting/use (0=clean and sun dry, 1= Sun dry only, 2= Clean and Disenfect, 3=Nothing 4=Others(never hervested)	Actions taken to nets/eqipments after harvesting/use	0=Clean and sun dry, 1= Sun dry only, 2= Clean and Disenfect, 3=Nothing 4=Others(never hervested)	never harvested
56	Other challenges apart from diseases	Other challenges apart from diseases	To mention the other challenge apart from the disease/mortality	Availability of quality feed and seeds. Feed is expensive, with a high cost of running aquaculture. Electricity, fish don’t grow faster (stunted growth), wind destroys cages, floating vegetation islands, Predators. Lack of health training for the farmers. Lack of a water quality parameter rapid test kit, thieves.

## Sheet: Notes
Source	quest2_filtered.xlsx (filtered dataset used for statistical analysis)
Generated	This table lists the variable/question labels as stored in the filtered dataset. 'Question (cleaned)' is the text before the first parenthesis; 'Response coding' captures parenthetical parts containing '=' (categorical coding); 'Units/notes' captures other parenthetical notes.
