# Supplementary material for: Fish Health Management Practices and Disease Occurrence in Pond and Cage Aquaculture Systems in the Pwani, Dar es Salaam, and Mwanza Regions, Tanzania
Source: Vet Med Int. 2026 Jul 17;2026:6596164. doi: 10.1155/vmi/6596164 (PMC13377208; doi:10.1155/vmi/6596164)
Supplement: Supplementary file 2 — Supporting Information 2 Detailed questionnaire overview: Questionnaire_overview.xlsx. [file VMI-2026-6596164-s002.xlsx]

## Sheet: Questionnaire overview
Q#	Variable (from sheet)	Question (cleaned)	Response coding	Units/notes
1	Region (0=Pwani, 1=Dar es salaam, 2=Mwanza)	Region	0=Pwani, 1=Dar es salaam, 2=Mwanza
2	District(1=Bagamoyo, 2=Kibaha, 3=Temeke, 4=Ilala, 5=Kinondoni, 6=Ubungo, 7=Kigamboni, 8=Nyamagana, 9=Ilemela, 10=Sengerema, 11=Magu, 12=Misungwi)	District	1=Bagamoyo, 2=Kibaha, 3=Temeke, 4=Ilala, 5=Kinondoni, 6=Ubungo, 7=Kigamboni, 8=Nyamagana, 9=Ilemela, 10=Sengerema, 11=Magu, 12=Misungwi
3	Farm owners(1= Government Company, 2=Private company, 3=Individual farm, 4=Group/ association farm, 5=Other(specify)	Farm owners		specify
4	Title of respondent (1=Farm owner, 2=Farm Manager,3=Farm attendant)	Title of respondent	1=Farm owner, 2=Farm Manager,3=Farm attendant
5	Age(yrs)	Age		yrs
6	Gender(0=Male, 1=Female)	Gender	0=Male, 1=Female
7	Education level of respondent(0<primary school, 1=Primary school , 2=secondary school, 3=advanced secondary school, 4=Diploma,5=University)	Education level of respondent	0<primary school, 1=Primary school , 2=secondary school, 3=advanced secondary school, 4=Diploma,5=University
8	Occupation of farm owner (0=Aquaculture, 1=Crop farming, 2=Livestock keeping, 3=Business,4=Employee, 5=Others(specify)	Occupation of farm owner		specify
9	Other livelihood activities of the farm owner (0=Aquaculture, 1=Crop farmingLiv/estock keeping, 2=Business,3=Employee, 4= 0 and 3, 5=0&1, 6=1&2n 7=3&2, 9=0&2, 10=Both	Other livelihood activities of the farm owner
10	Education level of the farm owner(0<primary school, 1=Primary school , 2=secondary school, 3=advanced secondary school, 4=Diploma, 5=University)	Education level of the farm owner	0<primary school, 1=Primary school , 2=secondary school, 3=advanced secondary school, 4=Diploma, 5=University
11	person	person
12	Relationship between respondent and the Owner(0=Employee, 1=Relative, 2=son & daughter, 3=spause, 4=owner, 5=Others(specify)	Relationship between respondent and the Owner		specify
13	Education level of the person responsible for day to day management decisions (0<primary school, 1=Primary school , 2=secondary school, 3=advanced secondary school, 4=Diploma, 5=University)	Education level of the person responsible for day to day management decisions	0<primary school, 1=Primary school , 2=secondary school, 3=advanced secondary school, 4=Diploma, 5=University
14	Duration of fish farm interprice in operational experience (years)(0= ≤1.9, 1=-2-3 yrs,2= 4-5,3=6-7, 4= 8-9, 5≥10yrs)	Duration of fish farm interprice in operational experience	0= ≤1.9, 1=-2-3 yrs,2= 4-5,3=6-7, 4= 8-9, 5≥10yrs	years
15	Fish production activities(0=Hatchery only, 1=Growout only, 2=Both hatchery and growout, 3= Recreation, 4=Others (specify)	Fish production activities		specify
16	Culture facilities used in the farm(0 = Earthen pond, 1 = Concrete pond, 2 = Liner Pond, 3 = Cage, 4 = Tank, 5 = concret and tanks, 6 = 0 and 1, 7 = 3 and 2)	Culture facilities used in the farm	0 = Earthen pond, 1 = Concrete pond, 2 = Liner Pond, 3 = Cage, 4 = Tank, 5 = concret and tanks, 6 = 0 and 1, 7 = 3 and 2
17	Ponds/Cages	Number of ponds/cages	Number of pond/tanks/cages(0=1, 1= 2-4, 2= 5-7, 3=8-10, 4=10-20, 5=21-40, 6=>40
18	Size of each pond/tanks /cages (in m2/m3)	Size of each pond/tanks /cages		in m2/m3
19	Type of fish species are cultured in the farm (0=Tilapia mixed, 1=Tilapia monosex, 2=Catifish, 3=Both tilapia and catfish, 4=Milk fish, 5=Pompano, 6=Shrimps, 7=Onarmental fish)	Type of fish species are cultured in the farm	0=Tilapia mixed, 1=Tilapia monosex, 2=Catifish, 3=Both tilapia and catfish, 4=Milk fish, 5=Pompano, 6=Shrimps, 7=Onarmental fish
20	Source of fingerlings (0 = Private hatcheries, 1 = Government hatcheries, 2 = Her/his owen hatchary, 3 = Neighbers farm, 4 = Wild, 5 = Imported from other country)	Source of fingerlings	0 = Private hatcheries, 1 = Government hatcheries, 2 = Her/his owen hatchary, 3 = Neighbers farm, 4 = Wild, 5 = Imported from other country
21	Stocking density per pond/tank/cage (0=<5fish/m2, 1<8fish/m2, 2<10fish/m2, 3= >10fish/M2, 4= ≤ 100 fish/m3, 5= 150-300fish/m3, 6= 300-500fish/m3 )	Stocking density per pond/tank/cage	0=<5fish/m2, 1<8fish/m2, 2<10fish/m2, 3= >10fish/M2, 4= ≤ 100 fish/m3, 5= 150-300fish/m3, 6= 300-500fish/m3
22	Integrated with crop farming (1 = Yes, 0 = No)	Integrated with crop farming	1 = Yes, 0 = No
23	Types of crops intergrated(0=Vegetables, 1=Rice, 3=Surgacane, 4= Banana, 5=Never intergrated, 5= Others (specify )	Types of crops intergrated		specify
24	Use of fertilizers to crop intergrated (1 = Yes, 0 = No)	Use of fertilizers to crop intergrated	1 = Yes, 0 = No
25	Fertilization to your crorequences of crops (per year) (0=Never, 1= Once, 2=Twice, 3=>twice)	Fertilization to your crorequences of crops	0=Never, 1= Once, 2=Twice, 3=>twice	per year
26	Duration of culturing of fish (month) (0= ≤2, 1=3mnths, 2=4months, 3=five months, 4=six months, 5=>six months 6=Both 0,1,2,3,4,5	Duration of culturing of fish		month
27	Water source used in the pond/tank/cage (0 = River, 1 = Lake, 2 = Borehole, 3 = Spring, 4 = Ocean, 5 = Municipal tape water, 6 = swamp, 7=Others(specify)	Water source used in the pond/tank/cage		specify
28	Frequence of water exchange in the pond/tank/cage (0 = Once per year, 1 = Once per month, 2 = Twice per month,3 = Once after every two month, 4 = Never change)	Frequence of water exchange in the pond/tank/cage	0 = Once per year, 1 = Once per month, 2 = Twice per month,3 = Once after every two month, 4 = Never change
29	Circumstances forces farmers to change water in the pond (0 = Long stay, 1 = Smelling, 2 = Too greenish (dark green), 3 = Experience oxygen deficiency, 4 = Experience fish death, 5 = Both, 6 = Never change 7=Others (specify)	Circumstances forces farmers to change water in the pond		dark green | specify
30	On farm water quality test kit(1 = Yes, 0 = No)	On farm water quality test kit	1 = Yes, 0 = No
31	Action taken to the pond/tank/cage after harvesting (0 = Restock another,1= Clean net/cage, repair and restock, 2=Nothing and restock, 3=Never havested, 4= Other (specify)	Action taken to the pond/tank/cage after harvesting		specify
32	treat	treat
33	Water shortage (1 = Yes, 0 = No)	Water shortage	1 = Yes, 0 = No
34	Feeds applied (0=Commercial imported pelletes, 1=Locally home made pelletes, 2=Both imported and local, 3= No feeding, 4=Others(specify)	Feeds applied		specify
35	Source of feed (0=Egypt, 1=Vetnam, 2=Zambia, 3= Kenya, 4=Egyty and Vetnam, 5=others(specify)	Source of feed		specify
36	Frequency of feeding per day (0 = One, 1 = two, 2 = three, 3 = >three, 4 = Never feed, 5 = Once per week, 6 = twice per month)	Frequency of feeding per day	0 = One, 1 = two, 2 = three, 3 = >three, 4 = Never feed, 5 = Once per week, 6 = twice per month
37	Fertilization pond/tank/cage before stocking (1 = Yes, 0 = No)	Fertilization pond/tank/cage before stocking	1 = Yes, 0 = No
38	Types of fertilizers do you use (0= Oganic manure, 1=industrial fertilizers, 3= Both 0 and 1, 4= never fertilize, 5=Others(Specify)	Types of fertilizers do you use		Specify
39	Frequence of fertilization (0=0nce per year, 1=Twice, 2= More than three times per year,3=Never fertilize)	Frequence of fertilization	0=0nce per year, 1=Twice, 2= More than three times per year,3=Never fertilize
40	Form of manure used (0=Dry, 1=Wet, 2= Both wet and Dry, 3=Never apply manure)	Form of manure used	0=Dry, 1=Wet, 2= Both wet and Dry, 3=Never apply manure
41	If Integrated with animals (1=Yes, 0=No)	If Integrated with animals	1=Yes, 0=No
42	Understanding if fish can get sick with diseases (1 = Yes, 0= No)	Understanding if fish can get sick with diseases	1 = Yes, 0= No
43	Signs of understaning if fish are sick (0=Response to feeding, 1=Fish Movement, 2= Both 0 &1,3=Change in fish Color, 4= Both 0,1,and 3, 4= Routine sampling and Observing weight, 5=Don’t know, 6=Others(specify)	Signs of understaning if fish are sick		specify
44	Unnamed: 46	Unnamed: 46
45	Understanding the disease observed (1=Yes, 0=No)	Understanding the disease observed	1=Yes, 0=No
46	Measures to sick fish (0=Remove all fish and Change water, 1 = treated with antibiotics, 2=treated with salt, 3=seek advice from aquaculture specialist and veterinarians, 4= Do nothing, 5=others ( use formalin to remove parasite, Potassium permanganate),	Measures to sick fish		use formalin to remove parasite, Potassium permanganate
47	Number of fish died (mortality rate)(%) (0=1-10%, 1=11-20%, 2=21-30% , 3=31-40%, 4=41-50%, 5=51-60%, 6=61-70%, 7=71-80%, 8=81%- above)	Number of fish died	0=1-10%, 1=11-20%, 2=21-30% , 3=31-40%, 4=41-50%, 5=51-60%, 6=61-70%, 7=71-80%, 8=81%- above	mortality rate | %
48	Mort	Mort
49	Disposal of dead fish and other on farm waste from fish slaughering (0=remove and burry them, 1=Remove and throw in water/dust bin/bushes, 2=Never removed, 3=Sterize and process them in feed, 4= Throw in the bush, 5= throw in water (lake, river, ocean), 6=Others(give dogs)	Disposal of dead fish and other on farm waste from fish slaughering		lake, river, ocean | give dogs
50	If YES specify (0= Use commonly used antibiotics(Oxytetracycline, Penicillin, Ammoxillin, Tetracycline, Cefotaxame, erythromycin, Chloraphenical, et) 1= Put salt(Sodium chloride, Potassium permanganente etc), 2=Nothing, 3= formalin	If YES specify		Oxytetracycline, Penicillin, Ammoxillin, Tetracycline, Cefotaxame, erythromycin, Chloraphenical, Sodium chloride, Potassium permanganente etc
51	Sharing of fishing nets/ equipments with other fish farmers (1=Yes, 0=No)	Sharing of fishing nets/ equipments with other fish farmers	1=Yes, 0=No
52	Use of the same fishing/eqipments net between ponds/Cage/tank (1=Yes, 0=No)	Use of the same fishing/eqipments net between ponds/Cage/tank	1=Yes, 0=No
53	Actions taken to nets/eqipments after harvesting/use (0=clean and sun dry, 1= Sun dry only, 2= Clean and Disenfect, 3=Nothing 4=Others(never hervested)	Actions taken to nets/eqipments after harvesting/use		never harvested
54	Action taken to the pond/cage/tank after harvesting (0= Remove water, remove bottom mud (repair net/cage), sun dry, treat and restock, 1=remove water, repair, sun dry and restock, 2=Restock another fish, 3=Never harvested, 4=others(specify)	Action taken to the pond/cage/tank after harvesting		repair net/cage | specify
55	Other challenges apart from diseases	Other challenges apart from diseases

## Sheet: Notes
Source	quest2_filtered.xlsx (filtered dataset used for statistical analysis)
Generated	This table lists the variable/question labels as stored in the filtered dataset. 'Question (cleaned)' is the text before the first parenthesis; 'Response coding' captures parenthetical parts containing '=' (categorical coding); 'Units/notes' captures other parenthetical notes.
